# Supplementary material for: Deriving GWAS summary estimates for paternal smoking in UK biobank: a GWAS by subtraction
Source: BMC Res Notes. 2023 Jul 30;16:159. doi: 10.1186/s13104-023-06438-4 (PMC10387204; doi:10.1186/s13104-023-06438-4)
Supplement: Supplementary file 1 — Additional file 1. Table S1. Results of the additional simulations. [file 13104_2023_6438_MOESM1_ESM.csv]

	SNP	EAF	BETA	Bias in WLM	Monte Carlo UCI for bias in WLM	Monte Carlo LCI for bias in WLM	Bias in regular GWAS	Monte Carlo UCI for bias in regular GWAS	Monte Carlo LCI for bias in regular GWAS
1	rs8042849	0.34229	0.0192164	-0.009302357	0.009200333	-0.027426792	-0.009923116	0.004055356	-0.022573023
2	rs113382419	0.889325	-0.0282339	0.014606869	0.042834215	-0.014076865	0.013972968	0.035555399	-0.006979564
3	rs6011779	0.191239	0.0191152	-0.009926974	0.013255062	-0.032823938	-0.00949265	0.008416375	-0.026462177
4	rs9919670	0.612185	-0.0152438	0.00743254	0.027111689	-0.010810471	0.007566389	0.020604268	-0.005476772
5	rs2890772	0.413181	-0.0136979	0.006672481	0.02559613	-0.011662698	0.006948751	0.020982467	-0.005765809
6	rs35175834	0.78844	-0.0164032	0.008057193	0.030721947	-0.01498232	0.008010093	0.02394685	-0.006505388
7	rs12244388	0.661124	-0.0132503	0.006315622	0.02546117	-0.013561108	0.006894477	0.020619412	-0.006539707
8	rs11783093	0.838811	0.01571	-0.007390075	0.017252167	-0.03300828	-0.007833384	0.011032045	-0.025187138
9	rs11210229	0.383666	0.011702	-0.006081988	0.0122775	-0.024910843	-0.006201333	0.006311966	-0.021046708
10	rs62155874	0.87336	-0.0169073	0.008902421	0.035838819	-0.019319663	0.008304338	0.027941646	-0.011506274
11	rs10226228	0.62964	-0.0114099	0.005869362	0.025347255	-0.013080782	0.005846738	0.019070975	-0.007542217
12	rs6119897	0.761716	-0.0128038	0.006003101	0.0281151	-0.01518253	0.006730503	0.021415065	-0.00784725
13	rs2867112	0.834596	0.0147832	-0.006911732	0.017243034	-0.03034459	-0.007780466	0.010432638	-0.025243017
14	rs986391	0.366555	0.0111388	-0.005403368	0.013358144	-0.025809304	-0.005670313	0.007956178	-0.019053858
15	rs3742365	0.595136	-0.0107929	0.005101134	0.023808473	-0.01406936	0.005515297	0.018008838	-0.007977813
16	rs2401924	0.501955	0.0105718	-0.005804732	0.012791153	-0.024462726	-0.005139121	0.008205484	-0.018092667
17	rs7807019	0.540327	-0.0104211	0.005260391	0.024058263	-0.01224191	0.005173451	0.018589497	-0.007456262
18	rs549845	0.301161	0.0112613	-0.005596323	0.014816288	-0.027064445	-0.005422131	0.008160047	-0.019474423
19	rs10922907	0.45105	0.0101748	-0.005392825	0.013386032	-0.024266023	-0.005217142	0.008790746	-0.018592436
20	rs7569203	0.688725	-0.0107595	0.005542409	0.026728491	-0.015371087	0.005479927	0.019631337	-0.008297169
21	rs17309874	0.740357	-0.0112899	0.00556541	0.028157353	-0.01634864	0.005748965	0.019670653	-0.009115416
22	rs6778080	0.267372	0.0111141	-0.005932398	0.014065573	-0.026662107	-0.005541191	0.009726544	-0.019706704
23	rs8042134	0.541083	-0.00994136	0.005211072	0.024009686	-0.012604914	0.004897287	0.018075223	-0.008269802
24	rs17576594	0.7235	0.0109502	-0.005192371	0.016126755	-0.02696563	-0.005218316	0.009187609	-0.020466438
25	rs7766610	0.182634	0.0125839	-0.006251765	0.018622255	-0.030275657	-0.006314385	0.010280766	-0.024227813
26	rs1922018	0.364422	0.0100328	-0.005032873	0.015305521	-0.023722715	-0.005051166	0.009356197	-0.018458477
27	rs7553348	0.437656	0.00963399	-0.003756568	0.013800906	-0.023085211	-0.004757066	0.008174237	-0.018132525
28	rs7528604	0.565613	0.00965269	-0.004971437	0.014052319	-0.02236653	-0.004710059	0.00850508	-0.017055056
29	rs329120	0.580672	0.00965704	-0.004802815	0.014522286	-0.022276893	-0.005006177	0.00817406	-0.018742271
30	rs12623702	0.613375	-0.00977238	0.004885824	0.024398062	-0.014786101	0.005196285	0.018230441	-0.008239583
31	rs13296519	0.606385	-0.00970128	0.004936058	0.023525302	-0.014937317	0.004517131	0.018419737	-0.008590285
32	rs6935954	0.421108	0.0095817	-0.004408978	0.013556041	-0.023236412	-0.004868196	0.008915034	-0.017631928
33	rs4671357	0.518819	-0.00944175	0.004762899	0.022872498	-0.014101545	0.005072479	0.018550983	-0.007897119
34	rs3896224	0.585286	0.00962696	-0.004896024	0.013580313	-0.024706741	-0.005248643	0.008590046	-0.018221545
35	rs326341	0.524943	0.00943522	-0.004408807	0.015436278	-0.022298651	-0.004705972	0.008711274	-0.018187493
36	rs4391802	0.707464	0.0103191	-0.005599481	0.015092356	-0.024310385	-0.00505558	0.00856816	-0.018650104
37	rs72678864	0.828591	0.0123829	-0.00621587	0.01899474	-0.030608155	-0.006235482	0.011318722	-0.022917965
38	rs112282219	0.958949	-0.0231662	0.011407926	0.059863657	-0.031479261	0.011425718	0.044302488	-0.021990908
39	rs10879871	0.343436	-0.00957988	0.004429572	0.024211138	-0.015475396	0.004983839	0.019253936	-0.008263017
40	rs889398	0.588005	0.0092407	-0.00409128	0.014794403	-0.021743149	-0.004526443	0.008504522	-0.016671844
41	rs4473348	0.249978	-0.0104317	0.004917281	0.026550139	-0.016602537	0.005116197	0.019871756	-0.010616936
42	rs1221148	0.587062	0.00916504	-0.004671822	0.014390557	-0.02371682	-0.004690967	0.008109555	-0.017545368
43	rs317021	0.814287	-0.011567	0.005766124	0.029443701	-0.017012372	0.005671876	0.021375591	-0.009611948
44	rs1933270	0.363726	0.00921831	-0.004649495	0.01510104	-0.02284127	-0.004696019	0.00856537	-0.017890576
45	rs8614	0.817489	-0.0114612	0.005087002	0.029948143	-0.020545863	0.005673931	0.022237452	-0.011035384
46	rs11255908	0.743485	-0.0100713	0.005919471	0.02640402	-0.014219717	0.004636242	0.01961439	-0.010255979
47	rs13153393	0.883937	-0.0137451	0.006492382	0.035200254	-0.02150213	0.007006926	0.027328542	-0.013126948
48	rs2678670	0.485528	0.00873079	-0.004816494	0.013253157	-0.024716594	-0.004070726	0.008521073	-0.016763885
49	rs7333559	0.211711	0.01074	-0.0058758	0.015975246	-0.028857011	-0.005309546	0.010924528	-0.021085521
50	rs76608582	0.953011	0.0216317	-0.009604055	0.03514996	-0.051417149	-0.011337232	0.021080525	-0.04204214
51	rs421983	0.519028	0.00870743	-0.004387631	0.014003296	-0.022294002	-0.004682367	0.00879464	-0.017850981
52	rs4543592	0.519912	-0.00866243	0.003939564	0.022222593	-0.015588869	0.004564932	0.017325505	-0.008531968
53	rs11948770	0.768248	-0.0102364	0.005190296	0.027185615	-0.016104502	0.004780059	0.020052476	-0.009896297
54	rs7039819	0.427307	0.00873433	-0.004484617	0.013324075	-0.022670242	-0.00378756	0.009455561	-0.016872568
55	rs10282292	0.361838	0.00896219	-0.004481195	0.014449705	-0.023694583	-0.004682329	0.009957909	-0.019180568
56	rs2838834	0.699459	-0.00936489	0.004624017	0.025469388	-0.01579404	0.003989969	0.018456093	-0.010117947
57	rs624833	0.694697	0.00928567	-0.004566502	0.0151229	-0.024204109	-0.004668257	0.009766299	-0.018530418
58	rs62135536	0.968256	0.0243444	-0.012438902	0.042475815	-0.065566517	-0.012577112	0.027090855	-0.049596607
59	rs3811038	0.723852	-0.00954466	0.004512227	0.023882264	-0.015521633	0.005213138	0.018758416	-0.009302294
60	rs359243	0.392886	-0.00871975	0.004793573	0.023399811	-0.013425906	0.004459445	0.018022816	-0.009009884
61	rs11768481	0.666168	0.00901238	-0.004344932	0.014734677	-0.023951039	-0.004481495	0.008696805	-0.017360634
62	rs6779302	0.632921	-0.00875253	0.004159276	0.024792008	-0.01583734	0.00445514	0.018419491	-0.008923892
63	rs35169606	0.612204	0.00877627	-0.004263682	0.017002985	-0.022673383	-0.004282188	0.008999534	-0.017349616
64	rs67596067	0.648812	-0.00887666	0.004343288	0.024124842	-0.015308027	0.004434588	0.018258491	-0.009674817
65	rs2675638	0.58057	0.00849857	-0.003407043	0.015709513	-0.022093362	-0.004298189	0.008177602	-0.018724021
66	rs75742406	0.738854	0.00961948	-0.004755612	0.015786083	-0.025364795	-0.005080944	0.010052714	-0.019885573
67	rs71367545	0.790533	-0.0103197	0.004944157	0.026561	-0.018277395	0.005236574	0.022423386	-0.009728502
68	rs71627581	0.888811	0.0132566	-0.006122634	0.022948758	-0.039326238	-0.006455208	0.013957538	-0.026790374
69	rs13016665	0.576725	-0.00848745	0.004395572	0.024193878	-0.015364968	0.004271343	0.017003217	-0.008661764
70	rs369230	0.307565	-0.00908882	0.004968346	0.025073355	-0.015595191	0.004742558	0.019673367	-0.010555191
71	rs10052591	0.573358	0.00839979	-0.004157807	0.015417456	-0.023323838	-0.003911682	0.00877461	-0.017064711
72	rs3769949	0.527845	-0.00825646	0.004764283	0.02353473	-0.013238086	0.003986595	0.016701085	-0.009873988
73	rs7155595	0.674282	-0.00885162	0.003984341	0.023843737	-0.014454021	0.004387836	0.018026653	-0.009611464
74	rs7077678	0.623429	0.00855025	-0.004085833	0.014839672	-0.023946637	-0.004250844	0.009143633	-0.01837207
75	rs860326	0.427696	0.00833808	-0.004408109	0.014828851	-0.02221339	-0.003783433	0.008582606	-0.017001241
76	rs12202536	0.512754	-0.00823391	0.00415047	0.021674818	-0.014006781	0.004094179	0.016772301	-0.009351738
77	rs4814873	0.76659	0.00971214	-0.004255465	0.0174815	-0.026515068	-0.004372569	0.011904354	-0.018937982
78	rs147412694	0.850009	-0.0115726	0.006031656	0.033053508	-0.019990067	0.005538771	0.02249265	-0.013252645
79	rs9842947	0.326165	-0.00877189	0.004042923	0.023682604	-0.013695666	0.004350045	0.018928753	-0.009665665
80	rs2894808	0.922121	-0.0152983	0.008152667	0.041817766	-0.02537248	0.007357241	0.031157234	-0.016547879
81	rs12708665	0.284632	-0.0090871	0.004899498	0.024823739	-0.015876897	0.004573579	0.019300116	-0.010032348
82	rs202645	0.202939	-0.0101598	0.004891536	0.028259792	-0.019300782	0.005503948	0.021705129	-0.010538422
83	rs62098013	0.63991	-0.00856663	0.004369949	0.024226239	-0.015067181	0.004446193	0.01811069	-0.008867875
84	rs4957528	0.208497	-0.0101225	0.005203427	0.027675214	-0.015641992	0.005064904	0.021084117	-0.011529162
85	rs1246265	0.30456	-0.00886526	0.004025742	0.022718144	-0.016452209	0.004341095	0.018772646	-0.010170746
86	rs6598539	0.488672	-0.00815056	0.004472977	0.023412496	-0.014461235	0.004524366	0.017960077	-0.008518398
87	rs13009008	0.327713	0.00863272	-0.003850113	0.015891347	-0.022131194	-0.004085954	0.008378182	-0.017221401
88	rs17553262	0.884605	-0.0127323	0.006629764	0.036282175	-0.022994957	0.006859316	0.027729561	-0.012825613
89	rs7297175	0.431355	-0.00811649	0.003738446	0.021113187	-0.014558064	0.004120894	0.017332919	-0.009026675
90	rs245774	0.271691	-0.00901601	0.004519347	0.024251152	-0.015797133	0.004554009	0.018200554	-0.009976863
91	rs6962772	0.845551	0.011064	-0.005585409	0.020299306	-0.031540514	-0.005641926	0.011396761	-0.023027265
92	rs12481282	0.722343	-0.00894356	0.004494906	0.02591726	-0.016949986	0.004564043	0.018899645	-0.010073024
93	rs35343344	0.732713	0.00918144	-0.004891458	0.016646193	-0.025389431	-0.004437159	0.009943608	-0.018681987
94	rs6562474	0.650606	0.00836914	-0.004130732	0.014322565	-0.024998328	-0.004023143	0.009392986	-0.017111106
95	rs775758	0.432859	0.00801379	-0.004303912	0.015042222	-0.024270402	-0.003729354	0.009509875	-0.01669078
96	rs2062882	0.586782	-0.0081103	0.004359474	0.023854983	-0.014375376	0.004072437	0.017453104	-0.008336678
97	rs7519626	0.323676	0.00842015	-0.004384271	0.014970971	-0.024357762	-0.004289317	0.009339397	-0.018946884
98	rs9435340	0.344234	0.00834773	-0.004557602	0.013916063	-0.023878279	-0.004436852	0.008615558	-0.017293008
99	rs34866095	0.686187	-0.00857198	0.004250603	0.024051329	-0.016680286	0.004102947	0.017896172	-0.009092229
100	rs348809	0.347637	-0.00828381	0.004093002	0.023661295	-0.015872925	0.003740742	0.018086003	-0.011094257
101	rs1050847	0.425845	0.00797046	-0.00416509	0.01414225	-0.021539274	-0.004348763	0.008575172	-0.017029375
102	rs73220544	0.842295	-0.0108189	0.005324745	0.029822022	-0.018470318	0.005317436	0.02285291	-0.012109172
103	rs4571506	0.539523	0.00787701	-0.004316873	0.014452086	-0.021463776	-0.003636347	0.010116763	-0.016443342
104	rs732083	0.333362	0.00834823	-0.004192266	0.016745914	-0.023424067	-0.004074156	0.009677852	-0.019030242
105	rs6741228	0.433309	0.00793282	-0.003918911	0.014662076	-0.021749655	-0.004437975	0.008962507	-0.017391122
106	rs4949465	0.869552	-0.0116055	0.005500441	0.032044009	-0.021696722	0.005899628	0.025720259	-0.013109677
107	rs62175972	0.965939	0.0217461	-0.011340004	0.038864126	-0.061861977	-0.011040413	0.024919075	-0.047023036
108	rs136233	0.809084	-0.00995614	0.005162656	0.029942018	-0.018722987	0.005170409	0.02347698	-0.012019495
109	rs12831617	0.764305	-0.00918459	0.004374662	0.024555906	-0.015458351	0.004667129	0.02077785	-0.012226551
110	rs11861214	0.78364	0.00945079	-0.004987262	0.017885567	-0.026836793	-0.004923386	0.010763958	-0.02100143
111	rs10918701	0.372247	0.00802389	-0.004020498	0.014259959	-0.023643371	-0.003989232	0.009884225	-0.017120651
112	rs10823968	0.632969	0.00813544	-0.004139344	0.016071203	-0.023255899	-0.003796537	0.009310486	-0.017480858
113	rs74086911	0.925459	0.0148021	-0.007849845	0.027495709	-0.040778509	-0.007039033	0.017445947	-0.030794686
114	rs4731925	0.315607	-0.00829239	0.003580471	0.022889815	-0.015927078	0.003959247	0.018270743	-0.009429637
115	rs28485305	0.631482	0.00800666	-0.004036366	0.014275849	-0.023236365	-0.003567099	0.010110483	-0.017005932
116	rs1193237	0.439176	-0.00776138	0.003921889	0.022633359	-0.014651992	0.003833987	0.017753301	-0.009141034
117	rs60952428	0.909149	0.0134109	-0.007286552	0.025038757	-0.040797139	-0.006371581	0.016210728	-0.028122699
118	rs9904288	0.707772	0.00842758	-0.004391322	0.014989532	-0.024028587	-0.00436854	0.009760874	-0.018876761
119	rs12967855	0.331225	0.0081887	-0.004034593	0.016015246	-0.023330217	-0.004469496	0.009336322	-0.018425251
120	rs2254710	0.236356	0.00899636	-0.004962037	0.016650763	-0.025599106	-0.004140817	0.012003374	-0.020659273
121	rs72674867	0.764568	0.00898766	-0.003895367	0.017977535	-0.024783512	-0.004408819	0.00962283	-0.019148695
122	rs1931263	0.510321	-0.00760874	0.003986851	0.022052662	-0.014117262	0.004095625	0.016861822	-0.007641155
123	rs57611503	0.484578	0.00774344	-0.003963755	0.014194418	-0.02360967	-0.003655347	0.009428286	-0.017646833
124	rs61796681	0.912365	-0.0134163	0.006739846	0.039222109	-0.026086224	0.006857174	0.031309636	-0.015399748
125	rs6957896	0.503261	-0.00758434	0.002888836	0.020846385	-0.016733492	0.00362492	0.017166025	-0.009252538
126	rs2080870	0.258107	0.00863309	-0.004533558	0.015924949	-0.025759213	-0.004323475	0.010340643	-0.019052523
127	Min.	0.01	-0.03928	0.019962757	0.111820262	-0.073166551	0.020427917	0.083967313	-0.044171691
128	1st Qu.	0.5984	-0.001992	0.001499682	0.020211108	-0.017785416	0.001133175	0.014051131	-0.012006703
129	Median	0.8515	-2.39E-05	0.000466456	0.029101654	-0.026422613	-0.000305523	0.018906408	-0.019041505
130	Mean	0.7461	-3.74E-05	0.000195085	0.021371159	-0.021720419	-0.00016192	0.014751123	-0.015389666
131	3rd Qu.	0.9587	0.001932	-0.000814689	0.043815139	-0.047726923	-0.001357242	0.03085103	-0.033644709
132	Max.	0.99	0.03298	-0.015756367	0.076895437	-0.105752357	-0.018946005	0.047722037	-0.084592532
